# Supplementary material for: Analyze the Effect of Steaming on the Chemical Constituents, Defecation and Liver Injury of Polygonum Multiflorum Radix (Heshouwu) by Multiple Analysis Techniques Combined with Multivariate Statistics
Source: Molecules. 2022 Sep 23;27(19):6284. doi: 10.3390/molecules27196284 (PMC9570837; doi:10.3390/molecules27196284)
Supplement: Supplementary file 1 [file molecules-27-06284-s001.zip]

Archive with 1 entries (1 files):
- molecules-1905883-supplementary.pdf
